# Supplementary material for: The role of metabolites under the influence of genes and lifestyles in bone density changes
Source: Front Nutr. 2022 Sep 2;9:934951. doi: 10.3389/fnut.2022.934951 (PMC9481263; doi:10.3389/fnut.2022.934951)
Supplement: Supplementary file 1 [file Table_1.xlsx]

## Sheet: Sheet1
Supplementary Table 1. Classification of metabolites
Classification	Abbreviation	Full name	Unit
	ABPN	Total ApoB Particle Number, Total Particle Number	nmol/L
	ApoA1	Main Parameters, Apo-A1	mg/dL
	ApoA2	Main Parameters, Apo-A2	mg/dL
	ApoB	Main Parameters, Apo-B100	mg/dL
	CH	Main Parameters, Cholesterol, Chol	mg/dL
	TG	Main Parameters, Triglycerides, TG	mg/dL
	VILAB	Apo-B in VLDL + Apo-B in IDL+ Apo-B in LDL	nmol/L
	VILCH	Cholesterol in VLDL + in IDL + in LDL	nmol/L
	VILPN	VLDL+IDL+LDL Particle Number	nmol/L
HDL	H-CH	Main Parameters, HDL Cholesterol, HDL-Chol	mg/dL
	H0A1	Lipoprotein Main Fractions, Apo-A1 in HDL	mg/dL
	H0A2	Lipoprotein Main Fractions, Apo-A2 in HDL	mg/dL
	H0CE	Cholesterol esters in HDL	mg/dL
	H0FC	Lipoprotein Main Fractions, Free Cholesterol in HDL	mg/dL
	H0LP	Total HDL- (PL, TG, CH)	mg/dL
	H0TG	Lipoprotein Main Fractions, Triglycerides in all HDL	mg/dL
	H1A1	HDL Subfractions, Apo-A1 in HDL-1	mg/dL
	H1A2	HDL Subfractions, Apo-A2 in HDL-1	mg/dL
	H1CE	Cholesterol esters in HDL-1	mg/dL
	H1CH	HDL Subfractions, Cholesterol in HDL-1	mg/dL
	H1FC	HDL Subfractions, Free Cholesterol in HDL-1	mg/dL
	H1PL	HDL Subfractions, Phospholipids in HDL-1	mg/dL
	H1TG	HDL Subfractions, Triglycerides in HDL-1	mg/dL
	H2A1	HDL Subfractions, Apo-A1 in HDL-2	mg/dL
	H2A2	HDL Subfractions, Apo-A2 in HDL-2	mg/dL
	H2CE	Cholesterol esters in HDL-2	mg/dL
	H2CH	HDL Subfractions, Cholesterol in HDL-2	mg/dL
	H2FC	HDL Subfractions, Free Cholesterol in HDL-2	mg/dL
	H2PL	HDL Subfractions, Phospholipids in HDL-2	mg/dL
	H2TG	HDL Subfractions, Triglycerides in HDL-2	mg/dL
	H3A1	HDL Subfractions, Apo-A1 in HDL-3	mg/dL
	H3A2	HDL Subfractions, Apo-A2 in HDL-3	mg/dL
	H3CE	Cholesterol esters in HDL-3	mg/dL
	H3CH	HDL Subfractions, Cholesterol in HDL-3	mg/dL
	H3FC	HDL Subfractions, Free Cholesterol in HDL-3	mg/dL
	H3PL	HDL Subfractions, Phospholipids in HDL-3	mg/dL
	H3TG	HDL Subfractions, Triglycerides in HDL-3	mg/dL
	H4A1	HDL Subfractions, Apo-A1 in HDL-4	mg/dL
	H4A2	HDL Subfractions, Apo-A2 in HDL-4	mg/dL
	H4CE	Cholesterol esters in HDL-4	mg/dL
	H4CH	HDL Subfractions, Cholesterol in HDL-4	mg/dL
	H4FC	HDL Subfractions, Free Cholesterol in HDL-4	mg/dL
	H4PL	HDL Subfractions, Phospholipids in HDL-4	mg/dL
	H4TG	HDL Subfractions, Triglycerides in HDL-4	mg/dL
IDL	I0CH	Lipoprotein Main Fractions, Cholesterol in IDL	mg/dL
	I0FC	Lipoprotein Main Fractions, Free Cholesterol in IDL	mg/dL
	IDAB	Lipoprotein Main Fractions, Apo-B in IDL	mg/dL
	IDCE	Cholesterol esters in IDL	mg/dL
	IDPL	Lipoprotein Main Fractions, Phospholipids in IDL	mg/dL
	IDPN	IDL Particle Number, IDL Particle Number	nmol/L
	IDTG	Lipoprotein Main Fractions, Triglycerides in IDL	mg/dL
LDL	L0AB	Lipoprotein Main Fractions, Apo-B in LDL	mg/dL
	L0CE	Cholesterol esters in LDL	mg/dL
	L0FC	Lipoprotein Main Fractions, Free Cholesterol in LDL	mg/dL
	L0LP	Total LDL- (PL, TG, CH)	mg/dL
	L0PL	Lipoprotein Main Fractions, Phospholipids in LDL	mg/dL
	L0PN	LDL Particle Number, LDL Particle Number	nmol/L
	L0TG	Lipoprotein Main Fractions, Triglycerides in all LDL	mg/dL
	L1AB	LDL Subfractions, Apo-B, LDL-1	mg/dL
	L1CE	Cholesterol esters in LDL-1	mg/dL
	L1CH	LDL Subfractions, Cholesterol in LDL-1	mg/dL
	L1FC	LDL Subfractions, Free Cholesterol in LDL-1	mg/dL
	L1PL	LDL Subfractions, Phospholipids in LDL-1	mg/dL
	L1PN	LDL-1 Particle Number, LDL-1 Particle Number	nmol/L
	L1TG	LDL Subfractions, Triglycerides in LDL-1	mg/dL
	L2AB	LDL Subfractions, Apo-B in LDL-2	mg/dL
	L2CE	Cholesterol esters in LDL-2	mg/dL
	L2CH	LDL Subfractions, Cholesterol in LDL-2	mg/dL
	L2FC	LDL Subfractions, Free Cholesterol in LDL-2	mg/dL
	L2PL	LDL Subfractions, Phospholipids in LDL-2	mg/dL
	L2PN	LDL-2 Particle Number, LDL-2 Particle Number	nmol/L
	L2TG	LDL Subfractions, Triglycerides in LDL-2	mg/dL
	L3AB	LDL Subfractions, Apo-B in LDL-3	mg/dL
	L3CE	Cholesterol esters in LDL-3	mg/dL
	L3CH	LDL Subfractions, Cholesterol in LDL-3	mg/dL
	L3FC	LDL Subfractions, Free Cholesterol in LDL-3	mg/dL
	L3PL	LDL Subfractions, Phospholipids in LDL-3	mg/dL
	L3PN	LDL-3 Particle Number, LDL-3 Particle Number	nmol/L
	L3TG	LDL Subfractions, Triglycerides in LDL-3	mg/dL
	L4AB	LDL Subfractions, Apo-B in LDL-4	mg/dL
	L4CE	Cholesterol esters in LDL-4	mg/dL
	L4CH	LDL Subfractions, Cholesterol in LDL-4	mg/dL
	L4FC	LDL Subfractions, Free Cholesterol in LDL-4	mg/dL
	L4PL	LDL Subfractions, Phospholipids in LDL-4	mg/dL
	L4PN	LDL-4 Particle Number, LDL-4 Particle Number	nmol/L
	L4TG	LDL Subfractions, Triglycerides in LDL-4	mg/dL
	L5AB	LDL Subfractions, Apo-B in LDL-5	mg/dL
	L5CE	Cholesterol esters in LDL-5	mg/dL
	L5CH	LDL Subfractions, Cholesterol in LDL-5	mg/dL
	L5FC	LDL Subfractions, Free Cholesterol in LDL-5	mg/dL
	L5PL	LDL Subfractions, Phospholipids in LDL-5	mg/dL
	L5PN	LDL-5 Particle Number, LDL-5 Particle Number	nmol/L
	L5TG	LDL Subfractions, Triglycerides in LDL-5	mg/dL
	L6AB	LDL Subfractions, Apo-B in LDL-6	mg/dL
	L6CE	Cholesterol esters in LDL-6	mg/dL
	L6CH	LDL Subfractions, Cholesterol in LDL-6	mg/dL
	L6FC	LDL Subfractions, Free Cholesterol in LDL-6	mg/dL
	L6LP	Total lipid (PL, TG, CH) in LDL-6	mg/dL
	L6PL	LDL Subfractions, Phospholipids in LDL-6	mg/dL
	L6PN	LDL-6 Particle Number, LDL-6 Particle Number	nmol/L
	L6TG	LDL Subfractions, Triglycerides in LDL-6	mg/dL
	L-CH	Main Parameters, LDL Cholesterol, LDL-Chol	mg/dL
VLDL	V0AB	Lipoprotein Main Fractions, Apo-B in VLDL	mg/dL
	V0CE	Cholesterol esters in VLDL	mg/dL
	V0CH	Lipoprotein Main Fractions, Cholesterol in all VLDL	mg/dL
	V0FC	Lipoprotein Main Fractions, Free Cholesterol in VLDL	mg/dL
	V0PL	Lipoprotein Main Fractions, Phospholipids in VLDL	mg/dL
	V0PN	VLDL Particle Number, VLDL Particle Number	nmol/L
	V0TG	Lipoprotein Main Fractions, Triglycerides in all VLDL	mg/dL
	V1CE	Cholesterol esters in VLDL-1	mg/dL
	V1CH	VLDL Subfractions, Cholesterol in VLDL-1	mg/dL
	V1FC	VLDL Subfractions, Free Cholesterol in VLDL-1	mg/dL
	V1LP	Total lipid (PL, TG, CH) in VLDL-1	mg/dL
	V1PL	VLDL Subfractions, Phospholipids in VLDL-1	mg/dL
	V1TG	VLDL Subfractions, Triglycerides in VLDL-1	mg/dL
	V2CE	Cholesterol esters in VLDL-2	mg/dL
	V2CH	VLDL Subfractions, Cholesterol in VLDL-2	mg/dL
	V2FC	VLDL Subfractions, Free Cholesterol in VLDL-2	mg/dL
	V2LP	Total lipid (PL, TG, CH) in VLDL-2	mg/dL
	V2PL	VLDL Subfractions, Phospholipids in VLDL-2	mg/dL
	V2TG	VLDL Subfractions, Triglycerides in VLDL-2	mg/dL
	V3CE	Cholesterol esters in VLDL-3	mg/dL
	V3CH	VLDL Subfractions, Cholesterol in VLDL-3	mg/dL
	V3FC	VLDL Subfractions, Free Cholesterol in VLDL-3	mg/dL
	V3PL	VLDL Subfractions, Phospholipids in VLDL-3	mg/dL
	V3TG	VLDL Subfractions, Triglycerides in VLDL-3	mg/dL
	V4CE	Cholesterol esters in VLDL-4	mg/dL
	V4CH	VLDL Subfractions, Cholesterol in VLDL-4	mg/dL
	V4FC	VLDL Subfractions, Free Cholesterol in VLDL-4	mg/dL
	V4PL	VLDL Subfractions, Phospholipids in VLDL-4	mg/dL
	V4TG	VLDL Subfractions, Triglycerides in VLDL-4	mg/dL
	V5CE	Cholesterol esters in VLDL-5	mg/dL
	V5CH	VLDL Subfractions, Cholesterol in VLDL-5	mg/dL
	V5FC	VLDL Subfractions, Free Cholesterol in VLDL-5	mg/dL
	V5PL	VLDL Subfractions, Phospholipids in VLDL-5	mg/dL
	V5TG	VLDL Subfractions, Triglycerides in VLDL-5	mg/dL
