# Supplementary material for: The role of metabolites under the influence of genes and lifestyles in bone density changes
Source: Front Nutr. 2022 Sep 2;9:934951. doi: 10.3389/fnut.2022.934951 (PMC9481263; doi:10.3389/fnut.2022.934951)
Supplement: Supplementary file 2 [file Table_2.xlsx]

## Sheet: Sheet1
Supplementary Table 2. The selected nine SNPs and calculated PRS
ID	rs1999805	rs3736228	rs2504069	rs2504063	rs2982552	rs7772579	rs851975	rs9322341	rs599083	PRS
1303MR00001	0	1	0	0	0	0	0	0	1	0.710281
1303MR00002	0	0	0	0	0	1	0	0	0	0.96026
1303MR00003	0	0	0	0	0	0	0	1	1	0.417431
1303MR00004	0	0	0	1	0	0	0	0	1	0.661081
1303MR00005	2	0	0	1	1	1	0	0	0	0.806664
1303MR00011	0	1	0	0	0	0	0	0	1	0.710281
1303MR00012	1	0	0	1	0	1	0	1	0	0.396747
1303MR00013	0	2	0	0	0	0	0	1	2	0.195552
1303MR00014	1	0	0	1	0	0	0	0	1	0.655018
1303MR00015	0	1	0	0	0	0	0	1	2	0.303252
1303MR00016	1	1	0	1	0	0	0	0	2	0.540839
1303MR00017	0	0	0	0	0	0	0	0	0	0.82446
1303MR00018	0	2	0	0	0	0	0	1	2	0.195552
1303MR00019	0	0	0	0	0	0	0	0	0	0.82446
1303MR00020	1	0	0	0	1	0	0	0	0	0.833827
1303MR00021	1	0	0	1	1	1	1	0	0	0.853287
1303MR00022	0	0	0	0	0	0	0	1	1	0.417431
1303MR00023	1	1	0	1	0	0	0	0	1	0.547318
1303MR00024	1	0	0	1	0	0	0	1	1	0.254468
1303MR00025	2	0	0	2	1	1	1	0	1	0.683845
1303MR00026	1	0	0	0	0	0	0	1	0	0.417847
1303MR00027	0	0	0	0	0	0	0	1	0	0.42391
1303MR00028	0	1	0	0	0	0	0	0	1	0.710281
1303MR00029	0	0	0	0	0	0	0	0	0	0.82446
1303MR00030	0	0	0	0	0	0	0	0	0	0.82446
1303MR00031	1	0	0	1	1	0	0	0	0	0.676927
1303MR00032	1	1	0	1	0	0	0	0	1	0.547318
1303MR00033	0	1	0	0	0	0	0	0	1	0.710281
1303MR00034	2	0	0	1	2	1	1	0	0	0.862654
1303MR00035	1	0	0	0	0	2	1	0	0	1.13056
1303MR00036	0	0	0	1	0	0	0	0	0	0.66756
1303MR00037	0	0	0	0	0	0	0	0	0	0.82446
1303MR00038	0	0	0	0	0	1	0	0	0	0.96026
1303MR00039	0	0	0	0	0	1	0	1	0	0.55971
1303MR00040	0	1	0	0	0	0	0	0	1	0.710281
1303MR00041	1	1	0	1	1	1	1	0	1	0.739108
1303MR00042	1	0	0	1	1	0	0	1	0	0.276377
1303MR00043	0	0	0	0	0	0	0	0	0	0.82446
1303MR00044	1	0	0	0	1	0	0	0	0	0.833827
1303MR00045	0	0	0	0	0	0	0	0	0	0.82446
1303MR00060	1	0	0	0	0	0	0	0	0	0.818397
1303MR00061	0	0	0	0	0	0	0	0	0	0.82446
1303MR00064	0	0	0	0	0	0	0	0	0	0.82446
1303MR00071	0	1	0	0	0	0	0	0	1	0.710281
1303MR00072	0	1	0	0	0	0	0	0	1	0.710281
1303MR00073	0	1	0	0	0	0	0	0	1	0.710281
1303MR00077	1	0	0	1	0	0	1	0	0	0.702057
1303MR00084	1	0	0	1	1	1	1	0	0	0.853287
1303MR00093	2	2	0	0	1	NA	0	1	2	0.470456
1303MR00095	1	0	0	1	0	0	0	0	0	0.661497
1303MR00097	0	0	0	0	0	0	0	0	0	0.82446
1303MR00098	2	0	0	2	1	0	0	0	0	0.513964
1303MR00100	1	0	1	1	1	0	0	0	1	0.279318
1303MR00101	0	1	0	1	0	0	0	0	1	0.553381
1303MR00102	1	0	0	0	1	1	1	0	0	1.01019
1303MR00104	0	1	0	0	0	0	0	0	1	0.710281
1303MR00105	0	1	0	0	0	0	0	0	1	0.710281
1303MR00108	1	1	0	1	0	0	0	0	1	0.547318
1303MR00109	0	0	0	0	0	0	0	0	0	0.82446
1303MR00115	1	0	0	1	1	1	1	0	1	0.846808
1303MR00117	2	0	0	2	0	0	0	0	0	0.498534
1303MR00126	0	0	0	0	0	0	0	0	0	0.82446
1303MR00130	1	0	0	1	1	1	1	1	0	0.452737
1303MR00133	0	0	0	0	0	0	0	0	0	0.82446
1303MR00135	1	0	0	1	0	0	0	0	0	0.661497
1303MR00136	0	0	0	0	0	0	0	1	0	0.42391
1303MR00137	0	0	0	0	0	0	0	0	0	0.82446
1303MR00138	1	0	1	1	1	1	1	0	0	0.462157
1303MR00139	NA	1	1	0	1	1	1	0	1	0.510941
1303MR00140	0	1	0	0	0	0	0	0	1	0.710281
1303MR00141	0	1	0	0	0	0	0	0	1	0.710281
1303MR00142	0	0	0	0	0	1	1	0	0	1.00082
1303MR00143	0	0	0	0	0	1	0	0	0	0.96026
1303MR00145	1	0	0	0	1	1	1	0	0	1.01019
1303MR00146	0	0	0	0	0	0	0	0	0	0.82446
1303MR00147	0	1	0	0	0	0	0	0	1	0.710281
1303MR00148	1	0	0	1	0	0	0	0	0	0.661497
1303MR00149	0	1	0	0	0	0	0	0	1	0.710281
1303MR00150	1	1	0	1	0	0	0	1	1	0.146768
1303MR00151	0	1	0	0	0	0	0	0	1	0.710281
1303MR00152	0	0	0	0	0	0	0	0	0	0.82446
1303MR00153	1	1	0	1	1	1	1	0	1	0.739108
1303MR00154	2	0	0	1	0	1	0	0	0	0.791234
1303MR00155	1	1	0	1	1	1	1	0	1	0.739108
1303MR00157	2	0	0	2	1	2	1	0	0	0.826124
1303MR00158	1	0	0	1	1	1	1	0	0	0.853287
1303MR00159	1	0	0	1	1	1	1	0	0	0.853287
1303MR00160	1	0	0	0	0	0	0	0	0	0.818397
1303MR00161	NA	1	0	1	1	1	1	0	1	0.745171
1303MR00171	1	1	0	1	1	0	0	0	1	0.562748
1303MR00172	1	0	0	1	1	1	1	0	0	0.853287
1303MR00173	1	0	0	0	1	0	0	0	0	0.833827
1303MR00174	0	0	1	0	0	0	0	0	0	0.43333
1303MR00175	0	0	0	0	0	0	0	0	0	0.82446
1303MR00176	1	0	0	0	0	0	0	0	0	0.818397
1303MR00177	0	1	0	1	0	1	1	1	1	0.329191
1303MR00178	1	0	0	0	1	0	0	0	0	0.833827
1303MR00179	0	1	1	0	0	0	0	0	1	0.319151
1303MR00180	0	0	0	0	0	0	0	0	0	0.82446
1303MR00181	1	1	0	1	0	0	0	0	2	0.540839
1303MR00182	1	0	0	1	0	0	0	1	0	0.260947
1303MR00183	1	0	0	1	1	1	1	0	0	0.853287
1303MR00184	2	0	0	2	2	1	1	0	0	0.705754
1303MR00185	0	1	0	0	0	0	0	1	1	0.309731
1303MR00186	0	1	0	0	0	1	0	0	1	0.846081
1303MR00187	0	0	0	0	0	0	0	0	0	0.82446
1303MR00188	1	0	1	1	1	1	1	0	0	0.462157
1303MR00189	0	0	0	0	0	0	0	0	0	0.82446
1303MR00190	0	1	0	0	0	1	0	0	1	0.846081
1303MR00191	0	0	1	0	0	0	0	0	0	0.43333
1303MR00192	1	0	0	0	0	1	0	1	0	0.553647
1303MR00193	1	1	0	0	1	0	0	0	1	0.719648
1303MR00194	2	0	0	2	2	1	1	0	1	0.699275
1303MR00195	0	1	0	0	0	0	0	0	1	0.710281
1303MR00196	1	1	0	0	1	0	0	0	1	0.719648
1303MR00197	1	0	0	0	0	1	0	0	0	0.954197
1303MR00198	2	0	0	2	1	1	1	0	0	0.690324
1303MR00199	0	1	0	0	0	0	0	0	1	0.710281
1303MR00200	0	0	0	0	0	0	0	0	1	0.817981
1303MR00201	0	0	1	0	0	0	0	0	0	0.43333
1303MR00202	1	1	0	0	0	1	0	0	1	0.840018
1303MR00203	0	2	0	0	0	0	0	0	2	0.596102
1303MR00204	1	2	0	1	1	1	1	0	2	0.624929
1303MR00205	1	0	0	1	1	1	1	0	0	0.853287
1303MR00206	1	0	0	1	0	0	0	0	0	0.661497
1303MR00207	2	1	0	2	0	1	0	0	1	0.520155
1303MR00208	1	0	0	0	1	0	0	0	0	0.833827
1303MR00209	1	0	0	0	0	0	0	1	1	0.411368
1303MR00210	0	0	0	0	0	0	0	0	0	0.82446
1303MR00211	0	0	0	0	0	0	0	0	1	0.817981
1303MR00212	0	0	0	0	0	0	0	0	0	0.82446
1303MR00213	0	0	1	0	0	0	0	0	0	0.43333
1303MR00214	0	1	0	0	0	0	0	1	1	0.309731
1303MR00215	1	0	1	1	1	0	0	1	0	-0.114753
1303MR00216	1	0	0	1	0	0	0	0	0	0.661497
1303MR00217	0	0	0	0	0	0	0	0	0	0.82446
1303MR00218	1	0	0	1	0	0	0	1	0	0.260947
1303MR00219	0	0	0	0	0	0	0	0	0	0.82446
1303MR00220	0	0	0	0	0	0	0	1	0	0.42391
1303MR00221	1	0	0	0	0	1	0	0	1	0.947718
1303MR00222	1	0	0	0	1	1	1	0	0	1.01019
1303MR00223	1	1	0	0	0	1	0	0	1	0.840018
1303MR00224	0	0	0	0	0	0	0	1	0	0.42391
1303MR00225	1	1	0	1	1	1	1	0	1	0.739108
1303MR00226	0	0	0	1	0	0	0	0	0	0.66756
1303MR00228	0	1	0	0	0	0	0	0	2	0.703802
1303MR00229	0	0	1	0	0	0	0	0	0	0.43333
1303MR00230	0	0	0	0	0	0	0	0	0	0.82446
1303MR00231	2	0	0	2	1	2	1	1	0	0.425574
1303MR00232	0	0	0	0	0	0	0	0	0	0.82446
1303MR00233	1	0	0	0	0	0	0	0	0	0.818397
1303MR00234	0	1	0	0	0	0	0	0	1	0.710281
1303MR00235	0	0	1	0	0	0	0	0	0	0.43333
1303MR00236	1	0	0	0	0	1	0	0	1	0.947718
1303MR00237	2	0	0	2	2	1	1	0	0	0.705754
1303MR00238	0	1	0	0	0	0	0	0	1	0.710281
1303MR00239	0	0	0	0	0	1	0	0	0	0.96026
1303MR00240	1	0	0	1	0	0	0	0	0	0.661497
1303MR00241	0	1	1	0	0	0	0	0	1	0.319151
1303MR00242	0	1	0	0	0	0	0	0	1	0.710281
1303MR00243	0	0	0	0	0	0	0	0	0	0.82446
1303MR00244	0	0	0	0	0	0	0	0	0	0.82446
1303MR00245	0	0	0	0	0	0	0	1	0	0.42391
1303MR00246	1	0	0	1	0	0	0	0	0	0.661497
1303MR00247	0	0	0	1	0	1	1	0	0	0.84392
1303MR00248	0	0	0	0	0	0	0	0	0	0.82446
1303MR00249	0	0	0	0	0	0	0	0	0	0.82446
1303MR00250	1	0	0	1	1	0	0	0	0	0.676927
1303MR00251	2	0	0	2	1	2	1	0	1	0.819645
1303MR00252	0	0	0	0	0	0	0	0	0	0.82446
1303MR00253	1	1	0	1	0	1	0	0	1	0.683118
1303MR00254	0	0	0	0	0	0	0	0	0	0.82446
1303MR00255	0	0	0	0	0	0	0	0	1	0.817981
1303MR00256	0	0	0	0	0	0	0	0	0	0.82446
1303MR00257	0	1	0	0	0	0	0	1	1	0.309731
1303MR00258	0	0	0	0	0	0	0	0	1	0.817981
1303MR00259	0	0	1	0	0	0	0	0	1	0.426851
1303MR00260	1	0	0	0	1	0	0	0	1	0.827348
1303MR00261	1	0	0	1	1	0	0	1	0	0.276377
1303MR00262	1	0	0	1	1	1	1	1	0	0.452737
1303MR00263	1	0	0	1	0	NA	0	0	0	0.933097
1303MR00264	2	1	0	0	2	2	2	0	0	1.08821
1303MR00265	0	0	0	0	0	0	0	0	0	0.82446
1303MR00266	0	0	0	0	0	0	0	0	0	0.82446
1303MR00267	0	2	0	0	0	0	0	0	2	0.596102
1303MR00268	2	1	0	0	1	1	0	0	1	0.849385
1303MR00269	0	0	0	0	0	1	0	1	0	0.55971
1303MR00270	0	0	0	0	0	0	0	0	0	0.82446
1303MR00271	0	1	0	0	0	0	0	0	1	0.710281
1303MR00272	1	1	0	1	1	0	0	0	1	0.562748
1303MR00273	1	0	0	1	1	1	1	0	0	0.853287
1303MR00274	0	1	0	0	0	0	0	0	1	0.710281
1303MR00275	0	0	0	0	0	0	0	0	0	0.82446
1303MR00276	1	0	0	1	1	1	1	0	0	0.853287
1303MR00277	2	1	0	1	0	2	0	0	1	0.812855
1303MR00278	1	0	0	1	1	0	0	0	0	0.676927
1303MR00279	1	1	0	1	1	1	1	0	1	0.739108
1303MR00280	1	1	0	1	1	1	1	0	2	0.732629
1303MR00281	1	0	0	1	1	1	1	0	0	0.853287
1303MR00282	1	0	0	1	1	1	1	0	1	0.846808
1303MR00283	0	1	0	1	0	0	0	0	1	0.553381
1303MR00284	0	1	0	0	0	1	1	1	1	0.486091
1303MR00285	0	0	0	0	0	0	0	0	0	0.82446
1303MR00286	0	0	0	0	0	0	0	0	0	0.82446
1303MR00287	0	0	0	0	0	0	0	0	0	0.82446
1303MR00288	2	1	0	2	2	2	2	0	1	0.767935
1303MR00289	0	1	0	0	0	1	0	0	1	0.846081
1303MR00290	0	1	0	0	0	1	0	0	1	0.846081
1303MR00291	0	0	0	0	0	1	0	0	0	0.96026
1303MR00292	0	0	0	0	0	0	0	1	1	0.417431
1303MR00293	0	1	1	0	0	0	0	0	1	0.319151
1303MR00294	0	1	0	0	0	0	0	0	2	0.703802
1303MR00295	1	0	0	1	1	0	0	0	2	0.663969
1303MR00296	0	0	0	0	0	0	0	1	0	0.42391
1303MR00298	0	0	0	0	0	0	0	0	0	0.82446
1303MR00299	1	0	0	1	1	1	1	0	0	0.853287
1303MR00300	1	1	0	1	1	1	1	0	1	0.739108
1303MR00301	1	0	0	0	1	2	1	1	0	0.745437
1303MR00302	0	1	0	0	0	0	0	0	1	0.710281
1303MR00303	1	0	0	1	0	1	0	0	1	0.790818
1303MR00305	0	0	0	0	0	0	0	0	0	0.82446
1303MR00306	1	0	0	1	1	0	0	0	1	0.670448
1303MR00307	1	0	1	1	0	0	0	0	0	0.270367
1303MR00308	1	0	0	0	1	1	1	0	0	1.01019
1303MR00309	0	0	1	0	0	0	0	0	0	0.43333
1303MR00311	1	0	0	1	1	1	1	0	0	0.853287
1303MR00313	0	0	0	0	0	0	0	0	0	0.82446
1303MR00314	0	1	0	0	0	0	0	0	1	0.710281
1303MR00315	1	1	1	1	1	1	1	0	1	0.347978
1303MR00316	0	0	0	0	0	0	0	0	1	0.817981
1303MR00317	1	0	1	1	1	1	1	1	0	0.061607
1303MR00318	1	0	0	1	0	1	0	0	0	0.797297
1303MR00319	2	0	0	1	2	1	1	0	0	0.862654
1303MR00320	0	0	0	0	0	1	0	1	0	0.55971
1303MR00321	0	0	0	0	0	0	0	0	0	0.82446
1303MR00322	0	1	0	0	0	0	0	0	1	0.710281
1303MR00323	1	0	0	1	0	1	0	1	0	0.396747
1303MR00324	1	1	0	0	1	0	0	0	1	0.719648
1303MR00325	1	1	0	0	1	1	1	0	1	0.896008
1303MR00326	0	1	0	0	0	0	0	0	1	0.710281
1303MR00327	2	0	0	0	2	1	1	0	1	1.01307
1303MR00328	1	1	0	0	0	0	0	0	1	0.704218
1303MR00329	1	0	0	1	0	1	0	0	0	0.797297
1303MR00330	1	0	0	1	1	2	1	0	0	0.989087
1303MR00331	1	0	0	0	0	1	0	0	0	0.954197
1303MR00332	1	0	1	1	0	1	0	0	0	0.406167
1303MR00333	1	0	0	0	1	0	0	0	0	0.833827
1303MR00334	0	1	0	0	0	0	0	0	1	0.710281
1303MR00335	0	1	0	0	0	0	0	0	1	0.710281
1303MR00336	0	1	0	0	0	0	0	0	1	0.710281
1303MR00337	1	1	0	0	1	1	1	0	1	0.896008
1303MR00338	1	1	1	1	1	0	0	0	1	0.171618
1303MR00339	2	1	0	1	1	2	1	0	1	0.868845
1303MR00340	0	0	0	0	0	0	0	0	0	0.82446
1303MR00341	1	0	0	1	0	0	0	0	0	0.661497
1303MR00343	0	1	0	0	0	0	0	0	1	0.710281
1303MR00344	0	0	0	0	0	0	0	0	0	0.82446
1303MR00345	1	0	0	1	0	0	0	0	0	0.661497
1303MR00346	1	1	1	1	1	1	1	0	1	0.347978
1303MR00347	0	1	0	0	0	0	0	0	1	0.710281
1303MR00348	1	0	0	1	1	0	0	1	0	0.276377
1303MR00349	1	0	0	1	1	1	1	1	0	0.452737
1303MR00350	0	1	0	0	0	0	0	0	1	0.710281
1303MR00351	1	1	0	0	0	0	0	0	1	0.704218
1303MR00352	1	0	0	1	1	1	1	0	1	0.846808
1303MR00353	1	0	0	1	0	0	0	0	0	0.661497
1303MR00354	0	0	1	0	0	0	0	0	1	0.426851
1303MR00355	1	1	0	0	0	0	0	0	1	0.704218
1303MR00356	1	0	0	1	1	1	1	0	0	0.853287
1303MR00357	1	0	0	1	1	0	0	0	0	0.676927
1303MR00358	2	0	0	2	1	1	1	0	0	0.690324
1303MR00359	1	0	0	1	1	0	0	0	1	0.670448
1303MR00360	1	0	0	1	0	0	0	0	0	0.661497
1303MR00361	0	1	0	0	0	0	0	0	1	0.710281
1303MR00363	0	1	1	0	0	1	0	0	1	0.454951
1303MR00364	2	0	0	2	1	0	0	0	2	0.501006
1303MR00366	1	2	0	1	0	0	0	0	2	0.433139
1303MR00367	0	0	0	0	0	0	0	0	0	0.82446
1303MR00368	1	0	0	1	1	1	1	0	0	0.853287
1303MR00369	1	0	0	1	1	1	1	0	0	0.853287
1303MR00370	0	1	0	0	0	0	0	0	1	0.710281
1303MR00371	0	1	0	0	0	0	0	0	1	0.710281
1303MR00372	0	1	0	0	0	1	0	1	2	0.439052
1303MR00374	0	0	0	0	0	0	0	0	0	0.82446
1303MR00375	0	0	0	0	0	0	0	0	0	0.82446
1303MR00376	0	0	0	0	0	NA	0	0	1	1.08958
1303MR00378	1	0	0	1	1	0	0	0	1	0.670448
1303MR00379	2	0	0	2	2	1	1	1	0	0.305204
1303MR00380	1	1	0	0	1	1	1	1	2	0.488979
1303MR00381	0	0	0	0	0	0	0	0	0	0.82446
1303MR00382	0	0	0	0	0	0	0	0	0	0.82446
1303MR00383	1	1	0	1	0	0	0	0	1	0.547318
1303MR00384	1	0	1	0	0	0	0	0	0	0.427267
1303MR00385	2	0	0	2	1	1	1	0	0	0.690324
1303MR00386	1	0	0	1	0	1	0	0	0	0.797297
1303MR00387	2	0	0	1	1	1	1	0	0	0.847224
1303MR00388	0	1	0	1	0	0	0	0	1	0.553381
1303MR00389	0	0	0	0	0	1	0	0	0	0.96026
1303MR00390	2	0	0	2	0	0	0	0	0	0.498534
1303MR00391	1	1	1	0	0	0	0	0	1	0.313088
1303MR00392	2	0	0	1	1	2	1	0	0	0.983024
1303MR00393	1	0	0	1	1	1	0	0	0	0.812727
1303MR00394	1	0	0	1	1	1	1	1	0	0.452737
1303MR00395	0	1	0	0	0	0	0	0	1	0.710281
1303MR00396	1	0	0	1	0	0	0	0	0	0.661497
1303MR00397	1	0	0	1	0	0	0	0	1	0.655018
1303MR00398	1	0	0	0	1	1	1	0	0	1.01019
1303MR00399	2	0	0	2	2	2	2	0	1	0.875635
1303MR00400	1	0	0	1	0	0	0	0	0	0.661497
1303MR00401	0	0	1	0	0	0	0	0	1	0.426851
1303MR00402	1	2	0	0	1	0	0	1	2	0.204919
1303MR00403	2	0	0	1	1	1	0	0	0	0.806664
1303MR00404	2	1	0	1	2	2	2	0	1	0.924835
1303MR00405	0	0	0	0	0	0	0	0	0	0.82446
1303MR00406	1	0	0	0	0	0	0	0	0	0.818397
1303MR00407	1	0	0	1	1	1	1	1	0	0.452737
1303MR00408	1	1	0	1	0	1	0	0	1	0.683118
1303MR00409	1	0	0	1	1	1	1	1	0	0.452737
1303MR00410	2	0	0	0	1	1	0	0	0	0.963564
1303MR00411	0	0	0	0	0	0	0	0	1	0.817981
1303MR00412	2	2	0	1	2	1	1	0	2	0.634296
1303MR00413	1	2	0	0	1	1	1	0	2	0.781829
1303MR00414	0	0	0	0	0	0	0	0	0	0.82446
1303MR00415	0	1	0	0	0	0	0	0	1	0.710281
1303MR00416	2	0	0	1	1	0	0	0	0	0.670864
1303MR00417	2	2	0	0	2	1	1	0	2	0.791196
1303MR00418	2	1	0	2	1	1	1	1	1	0.175595
1303MR00419	1	0	0	0	0	1	0	0	0	0.954197
1303MR00420	1	0	0	1	0	2	1	1	0	0.573107
1303MR00421	0	0	0	0	0	0	0	0	0	0.82446
1303MR00422	1	0	0	1	1	1	1	0	0	0.853287
1303MR00423	2	0	0	1	1	1	1	0	0	0.847224
1303MR00424	1	0	0	1	1	1	1	0	0	0.853287
1303MR00425	1	1	0	1	1	1	1	0	1	0.739108
1303MR00426	0	0	0	1	0	0	0	1	0	0.26701
1303MR00427	2	0	0	2	1	2	1	0	0	0.826124
1303MR00428	0	1	0	0	0	0	0	0	1	0.710281
1303MR00429	0	0	0	0	0	0	0	0	0	0.82446
1303MR00430	0	0	0	0	0	0	0	0	0	0.82446
1303MR00431	0	0	0	0	0	0	0	0	0	0.82446
1303MR00432	2	0	0	0	2	2	2	0	1	1.18944
1303MR00433	0	0	0	1	0	0	0	0	0	0.66756
1303MR00434	1	0	0	0	0	0	0	0	0	0.818397
1303MR00435	0	1	0	1	0	1	1	0	1	0.729741
1303MR00436	1	0	0	0	1	1	1	0	0	1.01019
1303MR00437	1	1	0	1	0	0	0	0	1	0.547318
1303MR00438	1	0	0	1	0	0	0	1	0	0.260947
1303MR00439	2	0	0	2	1	1	1	0	0	0.690324
1303MR00440	0	0	1	0	0	0	0	0	0	0.43333
1303MR00441	1	0	0	0	1	0	0	0	0	0.833827
1303MR00442	1	0	0	1	0	1	0	0	0	0.797297
1303MR00443	0	2	0	0	0	1	1	0	2	0.772462
1303MR00444	1	1	0	1	0	1	0	0	1	0.683118
1303MR00445	1	1	1	0	0	0	0	0	1	0.313088
1303MR00446	1	1	0	1	0	0	0	0	1	0.547318
1303MR00447	1	1	0	0	1	0	0	0	1	0.719648
1303MR00448	0	2	0	0	0	1	1	0	2	0.772462
1303MR00449	1	0	0	1	1	1	1	0	0	0.853287
1303MR00450	1	0	0	0	0	2	0	1	0	0.689447
1303MR00451	1	0	0	0	0	1	0	0	1	0.947718
1303MR00452	1	0	1	1	1	0	1	0	0	0.326357
1303MR00453	0	0	0	0	0	0	0	0	0	0.82446
1303MR00454	1	1	0	1	0	1	0	0	2	0.676639
1303MR00455	0	0	0	0	0	0	0	0	0	0.82446
1303MR00456	0	0	0	0	0	0	0	0	0	0.82446
1303MR00457	2	0	0	2	2	2	2	0	0	0.882114
1303MR00458	2	0	0	0	0	2	0	0	0	1.08393
1303MR00459	0	0	0	0	0	0	0	0	1	0.817981
1303MR00460	1	0	0	1	0	1	NA	0	0	0.797297
1303MR00461	0	0	0	0	0	0	0	1	0	0.42391
1303MR00462	1	1	0	1	1	0	0	0	1	0.562748
1303MR00463	2	0	0	1	1	0	0	0	0	0.670864
1303MR00464	0	0	0	0	0	0	0	0	1	0.817981
1303MR00465	0	1	0	1	0	0	0	0	1	0.553381
1303MR00466	0	0	0	0	0	0	0	1	1	0.417431
1303MR00467	0	0	0	0	0	0	0	0	0	0.82446
1303MR00468	0	0	1	0	0	0	0	0	1	0.426851
1303MR00469	0	0	0	0	0	0	0	0	0	0.82446
1303MR00470	0	0	0	0	0	0	0	0	0	0.82446
1303MR00471	0	0	0	0	0	1	1	1	0	0.60027
1303MR00472	0	0	0	0	0	0	0	0	1	0.817981
1303MR00473	1	0	0	1	1	1	1	0	0	0.853287
1303MR00474	0	1	0	0	0	0	0	0	1	0.710281
1303MR00475	1	0	0	1	1	1	1	1	0	0.452737
1303MR00476	1	0	0	0	0	0	0	0	0	0.818397
1303MR00477	1	1	0	1	1	1	1	0	1	0.739108
1303MR00478	0	1	1	0	0	0	0	0	1	0.319151
1303MR00479	0	0	0	0	0	0	0	0	0	0.82446
1303MR00480	1	1	0	1	1	1	1	0	1	0.739108
1303MR00481	1	2	1	1	0	0	0	0	2	0.042009
1303MR00482	1	0	0	0	1	0	0	0	0	0.833827
1303MR00483	0	2	0	0	0	1	0	0	2	0.731902
1303MR00484	0	0	0	0	0	0	0	0	0	0.82446
1303MR00485	0	0	0	0	0	0	0	0	0	0.82446
1303MR00486	0	0	0	0	0	0	0	0	0	0.82446
1303MR00487	0	1	0	0	0	0	0	0	1	0.710281
1303MR00488	1	0	0	1	1	1	1	1	0	0.452737
1303MR00489	1	0	0	1	1	1	1	0	1	0.846808
1303MR00490	1	1	0	1	0	0	0	1	1	0.146768
1303MR00491	1	1	0	1	0	1	0	0	2	0.676639
1303MR00492	2	0	0	2	1	0	0	0	0	0.513964
1303MR00493	0	1	0	0	0	0	0	0	1	0.710281
1303MR00494	1	1	0	1	1	1	1	0	1	0.739108
1303MR00495	1	0	0	0	1	0	0	1	0	0.433277
1303MR00496	0	0	1	0	0	0	0	1	0	0.03278
1303MR00497	0	0	1	0	0	0	0	1	0	0.03278
1303MR00498	0	0	1	0	0	0	0	0	1	0.426851
1303MR00499	1	0	0	1	1	1	1	0	0	0.853287
1303MR00500	2	0	0	1	2	2	2	0	1	1.03253
1403MR00501	0	0	0	0	0	0	0	1	0	0.42391
1403MR00502	1	1	0	1	0	1	0	0	1	0.683118
1403MR00503	1	1	0	1	1	1	1	0	1	0.739108
1403MR00504	2	1	0	2	2	0	0	0	1	0.415215
1403MR00505	0	0	0	0	0	1	0	0	0	0.96026
1403MR00506	0	1	0	0	0	0	0	1	1	0.309731
1403MR00507	2	1	0	2	0	1	0	0	1	0.520155
1403MR00508	0	0	0	0	0	0	0	0	0	0.82446
1403MR00509	1	0	0	1	0	0	0	0	0	0.661497
1403MR00510	1	1	0	1	0	0	NA	0	1	0.547318
1403MR00511	2	0	0	2	1	2	1	0	1	0.819645
1403MR00512	2	0	0	1	0	2	0	0	1	0.920555
1403MR00513	2	0	0	2	2	1	1	0	1	0.699275
1403MR00514	1	0	0	0	1	1	1	0	0	1.01019
1403MR00516	0	0	0	0	0	0	0	0	0	0.82446
1403MR00517	0	0	0	0	0	0	0	1	0	0.42391
1403MR00518	1	0	0	1	0	0	0	1	0	0.260947
1403MR00519	0	2	0	0	0	0	0	0	2	0.596102
1403MR00520	0	0	0	0	0	0	0	0	0	0.82446
1403MR00521	1	0	0	1	1	1	1	0	0	0.853287
1403MR00522	1	0	0	1	0	0	0	0	0	0.661497
1403MR00523	1	1	0	0	1	1	1	0	1	0.896008
1403MR00524	1	1	0	1	0	0	0	0	1	0.547318
1403MR00525	2	0	0	2	1	0	0	0	1	0.507485
1403MR00526	0	0	1	0	0	0	0	0	0	0.43333
1403MR00527	1	2	0	1	1	1	1	0	2	0.624929
1403MR00528	1	0	1	0	0	0	0	0	0	0.427267
1403MR00529	0	0	0	0	0	0	0	0	0	0.82446
1403MR00530	2	0	0	1	2	2	2	1	0	0.638464
1403MR00531	0	0	0	0	0	0	0	0	0	0.82446
1403MR00532	1	2	0	1	1	0	0	0	1	0.455048
1403MR00533	0	0	0	0	0	0	0	0	0	0.82446
1403MR00534	1	1	0	0	1	0	0	0	1	0.719648
1403MR00535	0	1	0	0	0	0	0	1	1	0.309731
1403MR00536	0	2	0	0	0	1	0	0	2	0.731902
1403MR00537	1	1	0	1	0	0	0	0	1	0.547318
1403MR00539	1	0	1	1	0	0	0	0	0	0.270367
1403MR00540	2	1	0	2	2	1	1	1	1	0.191025
1403MR00541	0	0	1	0	0	0	0	0	0	0.43333
1403MR00542	1	0	0	1	1	0	0	0	0	0.676927
1403MR00543	1	0	0	1	1	1	1	0	0	0.853287
1403MR00544	0	0	0	0	0	0	0	0	0	0.82446
1403MR00545	1	0	0	1	0	0	0	0	0	0.661497
1403MR00546	1	1	0	1	1	0	0	0	1	0.562748
1403MR00547	0	0	0	0	0	1	0	1	0	0.55971
1403MR00548	1	0	0	1	1	1	1	0	1	0.846808
1403MR00550	0	0	0	0	0	0	0	0	0	0.82446
1403MR00551	0	0	0	0	0	0	0	1	0	0.42391
1403MR00552	0	1	0	0	0	0	0	0	1	0.710281
1403MR00553	0	1	0	1	0	0	0	0	1	0.553381
1403MR00554	0	1	0	0	0	0	0	0	1	0.710281
1403MR00555	0	0	0	0	0	0	0	0	0	0.82446
1403MR00556	0	0	1	0	0	0	0	0	0	0.43333
1403MR00558	0	0	0	0	0	1	0	0	0	0.96026
1403MR00559	0	0	0	0	0	0	0	0	0	0.82446
1403MR00560	0	0	0	0	0	0	0	0	0	0.82446
1403MR00561	1	0	0	1	1	0	0	0	0	0.676927
1403MR00562	1	0	0	1	1	1	1	0	0	0.853287
1403MR00563	1	1	1	1	1	1	1	0	0	0.354457
1403MR00564	0	0	0	0	0	0	0	0	0	0.82446
1403MR00565	0	1	0	0	0	0	0	0	1	0.710281
1403MR00566	0	0	1	0	0	0	0	0	0	0.43333
1403MR00567	0	0	0	0	0	0	0	1	0	0.42391
1403MR00568	1	1	0	1	0	0	0	1	1	0.146768
1403MR00569	2	0	0	1	2	2	2	0	0	1.03901
1403MR00570	1	2	0	1	1	1	1	0	2	0.624929
1403MR00571	1	0	0	0	0	0	0	1	0	0.417847
1403MR00572	0	0	0	1	0	0	0	0	0	0.66756
1403MR00573	0	1	1	0	0	0	0	0	1	0.319151
1403MR00574	2	0	0	2	2	1	1	0	0	0.705754
1403MR00575	0	0	0	0	0	0	0	0	0	0.82446
1403MR00576	0	0	0	0	0	0	0	0	0	0.82446
1403MR00577	1	0	0	0	0	1	0	0	0	0.954197
1403MR00578	0	0	2	0	0	0	0	0	1	0.035721
1403MR00579	1	0	0	1	0	1	0	1	0	0.396747
1403MR00580	0	0	0	0	0	NA	0	0	0	1.09606
1403MR00581	2	0	0	0	1	1	0	0	0	0.963564
1403MR00582	0	0	0	0	0	1	0	0	0	0.96026
1703MR00719	1	1	0	1	1	1	1	0	1	0.739108
1703MR00720	1	0	0	1	1	1	1	0	0	0.853287
1703MR00721	1	1	0	1	1	1	1	0	1	0.739108
1703MR00722	0	1	0	0	0	0	0	0	1	0.710281
1703MR00723	0	0	0	0	0	0	0	0	1	0.817981
1703MR00724	1	1	0	1	0	0	0	0	1	0.547318
1703MR00725	0	0	0	0	0	0	0	0	0	0.82446
1703MR00726	0	1	0	0	0	0	0	0	2	0.703802
1703MR00727	0	0	0	0	0	0	0	0	0	0.82446
1703MR00728	1	0	1	1	1	1	1	0	0	0.462157
1703MR00729	1	0	0	1	1	1	1	0	0	0.853287
1703MR00730	0	0	0	0	0	0	0	0	0	0.82446
1703MR00731	1	1	0	0	1	0	0	0	1	0.719648
1703MR00732	0	0	0	0	0	0	0	0	0	0.82446
1703MR00733	0	1	0	0	0	1	0	0	1	0.846081
1703MR00734	0	0	0	0	0	1	0	1	0	0.55971
1703MR00735	0	1	0	0	0	0	0	1	1	0.309731
1703MR00736	1	1	1	1	1	1	1	0	1	0.347978
1703MR00737	1	0	0	1	1	2	1	1	0	0.588537
1703MR00738	1	0	0	1	0	0	0	2	0	-0.139603
1703MR00739	0	1	0	0	0	0	0	0	1	0.710281
1703MR00740	1	0	0	1	0	0	0	0	1	0.655018
1703MR00741	0	1	1	0	0	0	0	0	1	0.319151
1703MR00742	0	1	0	0	0	0	0	0	1	0.710281
1703MR00743	0	0	0	0	0	1	0	0	0	0.96026
1703MR00744	0	1	0	0	0	0	0	0	1	0.710281
1703MR00745	1	1	0	2	1	1	1	0	2	0.575729
1703MR00746	0	0	0	0	0	1	0	1	0	0.55971
1703MR00747	0	0	0	0	0	0	0	0	0	0.82446
1703MR00748	1	1	0	1	0	1	0	0	1	0.683118
1703MR00749	1	0	0	0	0	NA	0	0	1	1.08352
1703MR00750	1	0	0	0	0	1	1	0	0	0.994757
1703MR00752	2	0	0	1	2	1	1	0	0	0.862654
1703MR00753	0	1	0	0	0	1	0	0	0	0.85256
1703MR00754	0	0	0	0	0	0	0	2	0	0.02336
1703MR00755	0	1	0	0	0	NA	0	0	1	0.981881
1703MR00756	1	0	1	1	1	1	1	0	1	0.455678
1703MR00757	2	1	0	1	2	2	2	0	2	0.918356
1703MR00758	1	0	0	0	0	2	1	0	0	1.13056
1703MR00759	0	0	1	0	0	0	0	0	0	0.43333
1703MR00760	0	1	0	0	0	0	0	0	1	0.710281
1703MR00761	0	0	1	0	0	0	0	0	0	0.43333
1703MR00762	1	0	0	1	0	0	0	0	0	0.661497
1703MR00763	2	0	0	1	2	0	0	1	0	0.285744
1703MR00764	1	1	0	1	0	1	1	0	1	0.723678
1703MR00765	1	0	0	1	1	1	1	0	0	0.853287
1703MR00766	0	0	0	0	0	0	0	0	0	0.82446
1703MR00767	2	0	0	1	2	2	2	0	0	1.03901
1703MR00768	0	0	0	0	0	0	0	1	0	0.42391
1703MR00769	0	1	0	0	0	0	0	0	2	0.703802
1703MR00770	2	0	0	1	0	1	0	0	1	0.784755
1703MR00771	0	1	0	0	0	0	0	0	1	0.710281
1703MR00772	2	2	0	1	1	1	1	0	2	0.618866
1703MR00774	0	0	0	0	0	0	0	0	0	0.82446
1703MR00775	1	0	0	1	0	0	0	0	0	0.661497
1703MR00776	2	1	0	2	2	2	1	0	1	0.727375
1703MR00777	1	0	0	1	1	1	1	0	0	0.853287
1703MR00778	1	1	0	2	0	0	0	0	1	0.390418
1703MR00779	1	1	0	1	NA	0	0	0	1	0.547318
1703MR00780	0	0	0	0	0	1	0	0	0	0.96026
1703MR00781	0	0	0	0	0	0	0	0	0	0.82446
1703MR00782	1	0	0	1	1	1	1	0	0	0.853287
1703MR00784	0	1	1	0	0	0	0	0	1	0.319151
1703MR00785	0	1	0	0	0	0	0	0	1	0.710281
1703MR00786	2	0	0	1	2	0	0	0	0	0.686294
1703MR00787	0	1	1	0	0	0	0	0	1	0.319151
1703MR00788	1	1	0	0	1	0	0	0	2	0.713169
1703MR00789	1	1	0	0	1	0	0	0	1	0.719648
1703MR00790	0	1	0	1	0	0	0	0	1	0.553381
1703MR00791	0	0	0	0	0	0	0	0	0	0.82446
1703MR00792	1	1	0	1	1	1	1	0	1	0.739108
1703MR00793	0	1	0	0	0	0	0	0	2	0.703802
1703MR00794	0	1	0	0	0	0	0	0	1	0.710281
1703MR00795	2	0	0	1	1	1	1	1	0	0.446674
1703MR00796	0	0	0	0	0	0	0	0	0	0.82446
1703MR00797	0	0	0	0	0	0	0	0	0	0.82446
1703MR00798	0	1	0	0	0	1	0	0	1	0.846081
1703MR00799	1	0	0	1	0	2	0	0	0	0.933097
1703MR00800	1	0	0	0	1	0	0	1	0	0.433277
1703MR00801	1	0	0	1	1	1	1	0	0	0.853287
1703MR00803	1	1	1	1	1	1	1	0	1	0.347978
1703MR00805	0	1	0	0	0	1	0	0	1	0.846081
1703MR00806	0	0	0	0	0	0	0	0	0	0.82446
1703MR00807	1	0	0	1	1	1	1	0	0	0.853287
1703MR00808	0	0	1	0	0	1	0	0	0	0.56913
1703MR00809	0	0	0	0	0	0	0	0	1	0.817981
1703MR00810	1	1	0	1	1	1	0	1	1	0.297998
1703MR00641	0	0	0	0	0	1	0	0	1	0.953781
1703MR00662	1	1	0	1	0	0	0	0	1	0.547318
1703MR00684	0	0	0	0	0	0	0	0	0	0.82446
1703MR00751	1	0	0	1	0	1	0	0	0	0.797297
1703MR00773	1	0	0	0	0	1	1	0	0	0.994757
1703MR00783	1	1	0	0	1	1	1	0	1	0.896008
1303MR00076	1	0	1	1	1	1	1	0	0	0.462157
1303MR00094	1	0	0	1	1	1	1	1	0	0.452737
1303MR00116	1	0	0	1	0	1	0	1	1	0.390268
1303MR00107	0	0	0	0	0	0	0	0	0	0.82446
1303MR00078	1	1	0	1	1	1	1	0	1	0.739108
1303MR00068	2	0	1	1	1	1	0	0	0	0.415534
1303MR00170	1	0	0	0	1	1	1	1	0	0.609637
1303MR00091	0	0	0	0	0	0	0	0	0	0.82446
1303MR00099	1	0	0	0	0	2	1	1	0	0.730007
1303MR00053	1	0	0	1	0	0	0	0	0	0.661497
1303MR00049	0	1	0	0	0	0	0	1	1	0.309731
1303MR00156	2	0	0	2	1	0	0	0	0	0.513964
1303MR00111	0	1	0	0	0	0	0	0	1	0.710281
1303MR00121	1	0	0	1	0	1	0	0	0	0.797297
1303MR00165	0	1	0	0	0	0	0	0	1	0.710281
1303MR00055	1	0	1	1	0	0	0	0	0	0.270367
1303MR00050	1	0	0	1	1	1	1	0	0	0.853287
1303MR00059	2	0	0	1	1	0	0	0	0	0.670864
1303MR00122	0	0	0	0	0	0	0	0	0	0.82446
1303MR00009	0	1	0	0	0	0	0	1	1	0.309731
1303MR00113	0	0	0	0	0	0	0	1	0	0.42391
1303MR00123	2	0	0	1	1	0	0	0	1	0.664385
1303MR00054	1	0	0	1	1	0	0	0	0	0.676927
1303MR00119	2	1	0	1	0	1	0	0	2	0.670576
1303MR00114	0	0	0	0	0	0	0	0	0	0.82446
1303MR00129	0	1	0	0	0	0	0	0	1	0.710281
1303MR00010	0	0	0	0	0	0	0	0	0	0.82446
1303MR00118	1	0	0	1	1	1	1	1	0	0.452737
1303MR00125	1	2	0	1	0	0	0	0	2	0.433139
1303MR00124	2	0	0	2	1	0	0	0	0	0.513964
1303MR00162	1	1	0	1	0	0	0	0	1	0.547318
1303MR00131	2	0	0	2	1	1	1	0	0	0.690324
1303MR00168	2	0	0	1	1	1	1	0	0	0.847224
1303MR00164	0	1	0	1	0	0	0	1	1	0.152831
1303MR00090	0	1	0	0	0	0	0	0	1	0.710281
1303MR00092	0	2	0	0	0	0	0	0	2	0.596102
1303MR00163	1	0	0	1	1	0	0	0	0	0.676927
1303MR00063	0	0	1	0	0	0	0	0	1	0.426851
1303MR00069	1	0	0	0	1	0	0	0	0	0.833827
1303MR00088	0	0	0	0	0	0	0	0	0	0.82446
1303MR00089	1	1	0	1	0	0	0	0	1	0.547318
1303MR00080	0	1	0	0	1	1	1	0	1	0.902071
1303MR00087	0	0	0	0	0	1	0	0	0	0.96026
1303MR00052	0	0	0	0	0	0	0	0	0	0.82446
1303MR00047	0	2	0	0	0	0	0	0	2	0.596102
1303MR00046	2	0	0	1	2	1	1	0	0	0.862654
1303MR00065	1	0	0	1	1	1	1	1	0	0.452737
1303MR00074	1	2	0	1	0	1	0	0	2	0.568939
1303MR00007	1	0	0	1	0	0	0	0	0	0.661497
1303MR00070	1	0	0	2	1	1	1	1	0	0.295837
1303MR00067	1	0	0	1	2	1	1	0	0	0.868717
1303MR00048	2	0	0	1	1	0	0	1	0	0.270314
1303MR00110	0	1	0	0	0	0	0	0	2	0.703802
1303MR00079	0	1	0	0	0	0	0	0	1	0.710281
1303MR00120	0	1	0	0	0	0	0	0	2	0.703802
1303MR00062	2	0	0	1	2	1	1	0	1	0.856175
1303MR00083	2	0	0	2	1	0	0	0	0	0.513964
1303MR00085	1	0	0	0	0	0	0	0	0	0.818397
1303MR00057	1	1	1	1	0	0	0	0	1	0.156188
1303MR00008	0	0	0	0	0	0	0	0	0	0.82446
1303MR00128	0	1	0	0	0	0	0	1	2	0.303252
1303MR00166	0	1	0	0	0	1	0	1	1	0.445531
1303MR00167	0	0	0	0	0	1	0	0	0	0.96026
1303MR00127	1	1	0	0	0	1	0	0	1	0.840018
1303MR00006	2	1	0	0	1	1	1	0	1	0.889945
1303MR00082	0	0	1	0	0	0	0	1	0	0.03278
1303MR00058	0	1	0	0	0	0	0	2	1	-0.090819
1303MR00112	1	0	0	1	0	0	0	1	0	0.260947
1303MR00096	1	0	0	1	0	0	0	0	0	0.661497
1303MR00106	0	0	0	0	0	0	0	0	0	0.82446
1303MR00051	1	1	0	1	0	0	0	0	1	0.547318
1303MR00169	0	0	0	1	0	0	0	0	0	0.66756
1303MR00075	0	0	0	0	0	0	0	0	0	0.82446
1303MR00066	1	0	0	1	0	0	0	0	0	0.661497
1703MR00601	1	1	0	1	0	1	0	0	1	0.683118
1703MR00602	2	1	0	2	0	0	0	0	1	0.384355
1703MR00603	1	0	0	1	0	0	0	0	0	0.661497
1703MR00604	0	0	0	0	0	1	0	0	1	0.953781
1703MR00605	1	1	0	0	0	1	1	0	1	0.880578
1703MR00606	1	2	0	1	1	0	0	0	2	0.448569
1703MR00607	0	0	0	0	0	0	0	1	1	0.417431
1703MR00608	1	0	0	1	1	1	1	0	0	0.853287
1703MR00609	2	0	0	1	2	0	0	2	0	-0.114806
1703MR00610	0	0	0	0	0	0	0	0	0	0.82446
1703MR00611	1	0	0	0	0	1	0	0	0	0.954197
1703MR00612	0	0	0	0	0	0	0	0	0	0.82446
1703MR00613	1	1	0	1	1	0	0	1	1	0.162198
1703MR00614	0	0	0	0	0	0	0	0	0	0.82446
1703MR00615	0	0	0	0	0	0	0	1	0	0.42391
1703MR00616	0	0	1	0	0	0	0	0	0	0.43333
1703MR00617	1	0	0	1	1	1	1	0	0	0.853287
1703MR00618	2	0	0	0	1	1	0	0	0	0.963564
1703MR00619	0	1	0	0	0	1	1	0	1	0.886641
1703MR00620	0	0	0	0	0	0	0	1	0	0.42391
1703MR00621	1	1	1	1	1	0	0	0	1	0.171618
1703MR00622	0	0	0	0	0	0	0	0	0	0.82446
1703MR00623	2	0	0	2	2	1	1	0	0	0.705754
1703MR00624	1	1	0	1	1	1	1	1	1	0.338558
1703MR00625	0	0	0	0	0	0	0	0	1	0.817981
1703MR00626	0	1	0	0	0	0	0	0	1	0.710281
1703MR00627	1	NA	0	0	1	1	1	0	2	0.997229
1703MR00628	0	1	1	0	0	0	0	0	1	0.319151
1703MR00629	0	0	0	0	0	0	0	0	1	0.817981
1703MR00630	0	0	0	0	0	0	0	0	0	0.82446
1703MR00631	1	1	0	1	0	0	0	1	1	0.146768
1703MR00632	0	1	0	NA	0	0	0	0	1	0.396481
1703MR00633	1	0	0	0	1	0	0	0	0	0.833827
1703MR00634	0	0	0	0	0	0	0	0	0	0.82446
1703MR00635	0	0	0	0	0	0	0	0	0	0.82446
1703MR00636	0	0	0	0	0	NA	0	0	0	1.09606
1703MR00637	0	0	0	0	0	1	0	0	1	0.953781
1703MR00638	0	0	0	0	0	0	0	0	NA	0.82446
1703MR00639	0	1	0	0	0	NA	0	0	1	0.981881
1703MR00640	1	0	0	0	1	1	1	0	0	1.01019
1703MR00642	0	0	1	1	0	0	0	0	0	0.27643
1703MR00643	2	1	0	1	2	1	1	0	1	0.748475
1703MR00644	1	0	0	0	0	0	0	0	0	0.818397
1703MR00645	1	NA	0	1	0	0	0	0	2	0.648539
1703MR00646	1	2	0	1	0	0	0	0	2	0.433139
1703MR00647	1	1	0	0	1	1	1	1	1	0.495458
1703MR00648	1	0	0	0	1	0	0	0	0	0.833827
1703MR00649	0	0	0	0	0	0	0	0	0	0.82446
1703MR00650	0	1	1	0	0	0	0	0	1	0.319151
1703MR00651	1	0	0	0	1	0	0	0	0	0.833827
1703MR00652	1	1	0	0	0	0	0	0	1	0.704218
1703MR00653	1	0	0	0	1	0	0	0	0	0.833827
1703MR00654	1	1	0	2	0	0	0	0	1	0.390418
1703MR00655	0	0	0	0	0	0	0	0	0	0.82446
1703MR00656	0	0	0	0	0	0	0	0	0	0.82446
1703MR00657	0	0	0	0	0	0	0	0	NA	0.82446
1703MR00658	0	0	0	0	0	0	0	0	0	0.82446
1703MR00659	1	0	0	1	1	0	0	0	0	0.676927
1703MR00660	0	NA	0	0	0	0	0	1	0	0.42391
1703MR00661	0	1	0	0	0	0	0	0	1	0.710281
1703MR00663	1	0	1	1	1	1	1	0	1	0.455678
1703MR00664	0	NA	1	0	0	0	0	0	2	0.420372
1703MR00665	0	1	0	0	0	0	0	0	1	0.710281
1703MR00666	1	1	0	0	0	1	0	0	1	0.840018
1703MR00667	1	0	0	0	1	1	1	1	0	0.609637
1703MR00668	2	0	0	1	1	2	1	0	1	0.976545
1703MR00669	1	1	0	1	1	1	1	0	2	0.732629
1703MR00670	0	0	0	0	0	0	0	0	0	0.82446
1703MR00671	1	1	0	1	1	1	1	0	2	0.732629
1703MR00672	1	0	0	0	0	1	0	0	0	0.954197
1703MR00673	0	0	0	1	0	0	0	0	1	0.661081
1703MR00674	1	0	0	1	1	1	1	0	0	0.853287
1703MR00675	0	0	0	0	0	0	0	0	0	0.82446
1703MR00676	1	1	1	1	1	0	0	0	2	0.165139
1703MR00677	0	0	0	0	0	0	0	0	0	0.82446
1703MR00678	0	1	0	0	0	0	0	0	1	0.710281
1703MR00679	1	1	1	1	1	1	1	0	2	0.341499
1703MR00680	1	0	0	0	1	0	0	0	0	0.833827
1703MR00681	1	0	0	1	0	0	0	0	0	0.661497
1703MR00682	1	0	0	1	1	1	1	1	0	0.452737
1703MR00683	1	0	0	2	1	0	0	0	0	0.520027
1703MR00685	1	0	0	0	1	1	1	0	0	1.01019
1703MR00686	0	0	0	0	0	0	0	0	0	0.82446
1703MR00687	0	0	0	0	0	0	0	0	0	0.82446
1703MR00688	1	0	0	1	0	1	0	0	0	0.797297
1703MR00689	0	0	0	0	0	0	0	0	0	0.82446
1703MR00690	1	1	0	1	1	1	1	0	1	0.739108
1703MR00691	0	0	0	0	0	0	0	0	1	0.817981
1703MR00692	0	0	0	0	0	0	0	0	0	0.82446
1703MR00693	1	0	0	1	0	1	0	1	0	0.396747
1703MR00694	0	1	0	0	0	0	0	0	1	0.710281
1703MR00695	0	0	0	0	0	0	0	0	0	0.82446
1703MR00696	1	1	0	1	1	1	1	0	1	0.739108
1703MR00697	0	1	0	0	0	0	0	0	1	0.710281
1703MR00698	1	1	0	0	1	0	0	0	1	0.719648
1703MR00699	1	0	0	1	1	0	0	0	0	0.676927
1703MR00700	0	1	0	0	0	0	0	1	1	0.309731
1703MR00701	1	0	0	0	1	1	1	0	1	1.00371
1703MR00702	1	1	0	1	1	0	0	0	1	0.562748
1703MR00703	1	0	0	0	1	1	1	0	0	1.01019
1703MR00704	1	1	0	1	1	1	1	0	1	0.739108
1703MR00705	NA	0	0	0	0	0	0	1	0	0.42391
1703MR00706	0	0	0	0	0	0	0	0	0	0.82446
1703MR00707	0	1	1	0	0	0	0	0	1	0.319151
1703MR00708	1	0	0	1	0	0	0	0	0	0.661497
1703MR00709	0	1	0	0	0	0	0	0	1	0.710281
1703MR00710	1	0	0	0	0	1	0	0	0	0.954197
1703MR00711	0	0	0	0	0	1	0	0	0	0.96026
1703MR00712	1	0	0	1	1	1	1	1	0	0.452737
1703MR00713	1	0	0	0	0	1	0	1	0	0.553647
1703MR00714	1	0	0	1	1	1	1	0	0	0.853287
1703MR00715	0	0	0	0	0	0	0	0	1	0.817981
1703MR00716	0	0	0	0	0	0	0	0	1	0.817981
1703MR00717	1	0	0	0	0	0	0	0	0	0.818397
1703MR00718	1	2	0	1	0	0	0	0	2	0.433139
1703MR00811	0	0	0	0	0	1	0	0	0	0.96026
1703MR00812	0	1	0	0	0	0	0	0	1	0.710281
1703MR00813	0	0	0	0	0	1	0	0	1	0.953781
1703MR00814	1	0	0	1	1	1	1	0	0	0.853287
1703MR00815	1	0	0	1	0	1	0	0	0	0.797297
1703MR00816	0	1	0	0	0	0	0	1	1	0.309731
1703MR00817	0	0	0	0	0	0	0	0	0	0.82446
1703MR00818	1	1	0	1	0	1	0	0	1	0.683118
1703MR00819	0	1	0	0	0	0	0	0	1	0.710281
1703MR00820	1	1	0	1	1	1	1	0	1	0.739108
1703MR00821	0	0	1	0	0	0	0	0	0	0.43333
1703MR00822	1	1	0	1	1	1	1	1	1	0.338558
1703MR00823	0	0	0	0	0	0	0	0	0	0.82446
1703MR00824	1	0	0	0	1	0	0	0	1	0.827348
1703MR00825	1	0	0	1	0	0	0	0	0	0.661497
1703MR00826	1	1	0	1	1	1	1	0	0	0.745587
1703MR00827	0	0	0	0	0	0	0	0	0	0.82446
1703MR00828	0	1	0	0	0	0	0	0	1	0.710281
1703MR00829	0	2	0	0	0	0	0	0	2	0.596102
1703MR00830	0	1	0	0	0	1	0	0	1	0.846081
1703MR00831	1	0	0	1	2	1	1	0	0	0.868717
1703MR00832	0	0	0	0	0	0	0	0	0	0.82446
1703MR00833	0	0	0	0	0	0	0	0	1	0.817981
1703MR00834	0	0	0	0	0	0	0	0	0	0.82446
1703MR00835	0	1	1	0	0	0	0	0	1	0.319151
1703MR00836	1	1	0	1	1	1	1	1	1	0.338558
1703MR00837	0	1	0	0	0	0	0	1	1	0.309731
1703MR00838	0	0	0	1	0	0	0	0	0	0.66756
1703MR00839	0	0	0	0	0	0	0	1	0	0.42391
1703MR00840	0	2	0	0	0	2	2	0	2	0.948822
1703MR00841	1	1	0	1	0	1	0	0	2	0.676639
1703MR00842	0	0	0	0	0	0	0	0	0	0.82446
1703MR00844	1	0	0	1	0	0	0	0	0	0.661497
1703MR00845	1	2	0	1	1	1	1	0	2	0.624929
1703MR00846	1	1	0	1	1	1	1	0	2	0.732629
1703MR00847	0	0	0	0	0	0	0	0	0	0.82446
1703MR00848	0	1	0	0	0	0	0	0	1	0.710281
1703MR00849	1	1	0	1	0	1	0	0	1	0.683118
1703MR00851	1	0	0	0	1	1	0	1	1	0.562598
1703MR00852	1	1	0	0	0	0	0	0	1	0.704218
1703MR00853	1	0	0	1	1	1	1	0	0	0.853287
1703MR00854	1	0	0	1	0	0	0	0	0	0.661497
1703MR00856	1	1	0	0	1	1	1	0	1	0.896008
1703MR00858	0	1	0	0	0	0	0	0	1	0.710281
1703MR00859	1	0	0	0	1	0	0	0	0	0.833827
1703MR00860	0	1	0	0	0	0	0	0	1	0.710281
1703MR00861	0	0	0	0	0	0	0	1	0	0.42391
1703MR00862	0	0	0	1	0	0	0	0	0	0.66756
1703MR00863	0	0	0	0	0	0	0	0	1	0.817981
1703MR00864	1	0	0	0	1	0	0	1	0	0.433277
1703MR00865	0	0	0	0	0	0	0	0	0	0.82446
1703MR00866	1	1	0	0	1	0	0	1	1	0.319098
1703MR00867	0	0	0	0	0	0	0	0	0	0.82446
1703MR00868	2	0	0	1	2	0	1	1	0	0.326304
1703MR00869	1	0	0	0	1	0	0	1	0	0.433277
1703MR00870	0	1	0	0	0	0	0	0	2	0.703802
1703MR00871	0	0	0	0	1	0	0	0	0	0.83989
1703MR00872	0	0	0	0	0	0	0	0	2	0.811502
1703MR00874	1	0	0	0	1	1	1	1	0	0.609637
1703MR00875	1	1	0	0	1	0	0	0	1	0.719648
1703MR00876	1	0	0	1	1	1	1	1	0	0.452737
1703MR00877	1	1	0	1	0	1	0	0	1	0.683118
1703MR00878	0	1	0	0	0	1	1	1	1	0.486091
1703MR00879	0	1	0	0	0	0	0	0	1	0.710281
1703MR00880	1	0	0	1	1	1	1	0	0	0.853287
1703MR00881	0	0	0	0	0	0	0	1	0	0.42391
1703MR00882	2	0	0	1	2	1	1	0	0	0.862654
1703MR00883	1	0	0	0	0	1	0	0	0	0.954197
1703MR00884	1	0	0	1	1	1	1	0	1	0.846808
1703MR00885	0	0	0	0	0	0	0	0	1	0.817981
1703MR00886	1	1	0	0	1	0	0	0	1	0.719648
1703MR00887	0	0	1	1	0	0	0	0	0	0.27643
1703MR00888	0	0	0	0	0	0	0	0	0	0.82446
1703MR00889	0	0	0	0	0	1	0	0	0	0.96026
1703MR00890	2	1	0	2	1	2	NA	0	1	0.671385
1703MR00891	1	1	0	0	0	0	0	0	1	0.704218
1703MR00892	0	0	0	0	0	0	0	0	0	0.82446
1703MR00893	1	0	0	0	0	0	0	0	0	0.818397
1703MR00894	0	0	1	0	0	0	0	1	0	0.03278
1703MR00895	0	0	0	0	0	1	0	0	0	0.96026
1703MR00896	0	0	0	0	0	1	0	0	0	0.96026
1703MR00897	1	1	0	1	1	0	0	0	1	0.562748
1703MR00898	0	0	0	0	0	1	0	0	0	0.96026
1703MR00899	1	1	0	1	1	1	1	0	1	0.739108
1703MR00900	1	1	0	1	1	1	1	1	1	0.338558
1703MR00901	0	0	1	0	0	1	0	1	0	0.16858
1703MR00902	1	0	0	1	0	1	0	0	0	0.797297
1703MR00903	0	0	1	0	0	0	0	0	0	0.43333
1703MR00904	0	2	0	0	0	0	0	0	2	0.596102
1703MR00905	0	1	1	0	0	0	0	0	1	0.319151
1703MR00906	1	0	0	1	0	0	0	1	1	0.254468
1703MR00907	0	0	0	0	0	0	0	0	0	0.82446
1703MR00908	0	0	0	0	0	0	0	0	0	0.82446
