# Supplementary material for: The role of metabolites under the influence of genes and lifestyles in bone density changes
Source: Front Nutr. 2022 Sep 2;9:934951. doi: 10.3389/fnut.2022.934951 (PMC9481263; doi:10.3389/fnut.2022.934951)
Supplement: Supplementary file 3 [file Table_3.xlsx]

## Sheet: Sheet1
X	Y	M	ACME	ACME_Pvalue	ADE	ADE_Pvalue	Total Effect	Total Effect_Pvalue	Prop.Mediated	Prop.Mediated_Pvalue
Smoker	T-Score	H3PL	0.029	0.029	-0.059	0.62	-0.03	0.8	0.329545	0.808
Smoker	T-Score	V1CE	0.03	0.02	-0.059	0.62	-0.029	0.81	0.337079	0.81
Smoker	T-Score	V1TG	0.027	0.048	-0.06	0.622	-0.032	0.79	0.310345	0.811
Smoker	T-Score	V1FC	0.032	0.044	-0.064	0.587	-0.032	0.783	0.333333	0.803
Smoker	T-Score	V1CH	0.03	0.019	-0.063	0.602	-0.033	0.792	0.322581	0.798
Smoker	T-Score	H.CH	0.023	0.045	-0.053	0.665	-0.03	0.809	0.302632	0.814
Smoker	T-Score	H3CE	0.036	0.019	-0.069	0.575	-0.033	0.791	0.342857	0.794
Smoker	T-Score	V1LP	0.034	0.027	-0.0644	0.602	-0.03	0.808	0.345528	0.821
Smoker	T-Score	H2CH	0.032	0.014	-0.063	0.621	-0.031	0.808	0.336842	0.812
Smoker	T-Score	H2CE	0.038	0.0088	-0.07	0.563	-0.032	0.804	0.351852	0.8068
TEA	T-Score	V1PL	0.034	0.008	0.007	0.947	0.041	0.693	0.2066	0.692
TEA	T-Score	V1CE	0.037	0.011	0.007	0.941	0.043	0.667	0.2234	0.671
TEA	T-Score	V1TG	0.025	0.029	0.017	0.858	0.042	0.671	0.1457	0.672
TEA	T-Score	V1CH	0.039	0.008	0.003	0.978	0.042	0.674	0.2455	0.675
TEA	T-Score	V1LP	0.032	0.01	0.013	0.91	0.044	0.66	0.1946	0.66
TEA	T-Score	V1FC	0.049	0.001	-0.007	0.942	0.042	0.678	0.875	0.679
hpdi	T-Score	H3CH	0.00183	0.038	-0.0107	0.242	-0.00885	0.333	0.146049	0.362
hpdi	T-Score	H3CE	0.00191	0.034	-0.0105	0.247	-0.00859	0.34	0.153908	0.365
alcohol	T-Score	H2PL	-0.043	0.0036	0.286	0.0048	0.243	0.015	0.130699	0.018
alcohol	T-Score	H3CH	-0.048	0.007	0.291	0.005	0.2433	0.017	0.141593	0.024
alcohol	T-Score	H0PL	-0.052	0.004	0.296	0.003	0.243	0.014	0.149425	0.017
alcohol	T-Score	H3PL	-0.059	0.004	0.303	0.004	0.244	0.017	0.162983	0.021
alcohol	T-Score	H2A1	-0.07	0	0.312	0.002	0.242	0.0148	0.183246	0.015
alcohol	T-Score	H.CH	-0.037	0.011	0.278	0.006	0.241	0.016	0.11746	0.026
alcohol	T-Score	H3CE	-0.0496	0.006	0.29	0.004	0.241	0.018	0.146054	0.023
alcohol	T-Score	H3FC	-0.026	0.048	0.268	0.01	0.242	0.02	0.0884354	0.066
alcohol	T-Score	H2CH	-0.033	0.006	0.275	0.005	0.242	0.016	0.107143	0.022
alcohol	T-Score	H2CE	-0.031	0.009	0.275	0.005	0.243	0.013	0.101307	0.021
PRS	T-Score	H2A1	-0.047	0.038	0.009	0.959	-0.038	0.84	0.839286	0.836

## Sheet: Sheet2
Supplementary Table 3. Results of mediation analysis
X	Y	M	ACME	ACME_Pvalue	ADE	ADE_Pvalue	Total Effect	Total Effect_Pvalue	Prop.Mediated	Prop.Mediated_Pvalue
Smoker	T-Score	H2PL	0.0526	0.0006	0.6143	<2e-16	0.6669	<2e-16	0.0763	0.0006
Smoker	T-Score	H3CH	0.0535	0.0012	0.6117	<2e-16	0.6652	<2e-16	0.0782	0.0012
Smoker	T-Score	H0PL	0.0476	0.0026	0.6191	<2e-16	0.6667	<2e-16	0.0692	0.0026
Smoker	T-Score	H3PL	0.0443	0.0022	0.6209	<2e-16	0.6651	<2e-16	0.0643	0.0022
Smoker	T-Score	V1PL	0.04037	0.02	0.62451	<2e-16	0.66488	<2e-16	0.05873	0.02
Smoker	T-Score	V1CE	0.04105	0.004	0.62653	<2e-16	0.66757	<2e-16	0.05893	0.004
Smoker	T-Score	H1PL	0.03705	0.013	0.62863	<2e-16	0.66568	<2e-16	0.05324	0.013
Smoker	T-Score	V1TG	0.04035	0.011	0.62579	<2e-16	0.66615	<2e-16	0.05802	0.011
Smoker	T-Score	V1FC	0.03288	0.033	0.63021	<2e-16	0.6631	<2e-16	0.04753	0.033
Smoker	T-Score	H1CH	0.0514	0.0018	0.6149	<2e-16	0.6663	<2e-16	0.0744	0.0018
Smoker	T-Score	V1CH	0.04036	0.0074	0.62586	<2e-16	0.66623	<2e-16	0.05825	0.0074
Smoker	T-Score	H1CE	0.06	<2e-16	0.6054	<2e-16	0.6654	<2e-16	0.0881	<2e-16
Smoker	T-Score	H2A1	0.0395	0.017	0.62539	<2e-16	0.6649	<2e-16	0.05741	0.017
Smoker	T-Score	H.CH	0.0466	0.0028	0.6225	<2e-16	0.6692	<2e-16	0.0675	0.0028
Smoker	T-Score	H3CE	0.0504	0.0018	0.616	<2e-16	0.6664	<2e-16	0.0732	0.0018
Smoker	T-Score	V1LP	0.0467	0.0048	0.6197	<2e-16	0.6663	<2e-16	0.0677	0.0048
Smoker	T-Score	H3FC	0.03838	0.0054	0.62741	<2e-16	0.6658	<2e-16	0.05546	0.0054
Smoker	T-Score	H2CH	0.0643	<2e-16	0.6024	<2e-16	0.6666	<2e-16	0.0943	<2e-16
Smoker	T-Score	H2CE	0.0702	<2e-16	0.5975	<2e-16	0.6677	<2e-16	0.1032	<2e-16
TEA	T-Score	H.CH	0.0393	0.0014	0.577	<2e-16	0.6163	<2e-16	0.0619	0.0014
TEA	T-Score	H2CH	0.03817	0.0078	0.57777	<2e-16	0.61594	<2e-16	0.0601	0.0078
TEA	T-Score	H2CE	0.03927	0.0052	0.57591	<2e-16	0.61518	<2e-16	0.0622	0.0052
TEA	T-Score	H3CE	0.02495	0.023	0.59062	<2e-16	0.61557	<2e-16	0.0383	0.023
TEA	T-Score	H3FC	0.0445	0.0008	0.5714	<2e-16	0.6159	<2e-16	0.0705	0.0008
TEA	T-Score	H3CH	0.03512	0.0016	0.58027	<2e-16	0.61539	<2e-16	0.055	0.0016
TEA	T-Score	V1PL	0.0423	0.0006	0.574	<2e-16	0.6164	<2e-16	0.0671	0.0006
TEA	T-Score	V1CE	0.045	0.0018	0.5715	<2e-16	0.6165	<2e-16	0.0714	0.0018
TEA	T-Score	V1TG	0.0373	0.0024	0.5788	<2e-16	0.6161	<2e-16	0.058	0.0024
TEA	T-Score	V1CH	0.0454	0.0024	0.57	<2e-16	0.6155	<2e-16	0.0718	0.0024
TEA	T-Score	V1LP	0.0431	0.0004	0.5729	<2e-16	0.616	<2e-16	0.0678	0.0004
TEA	T-Score	V1FC	0.041	0.0008	0.5739	<2e-16	0.6152	<2e-16	0.0651	0.0008
alcohol	T-Score	H3CH	-0.0374	0.011	0.7629	<2e-16	0.7255	<2e-16	0.0490235	0.011
alcohol	T-Score	H0PL	-0.0442	0.0046	0.7692	<2e-16	0.725	<2e-16	0.0574623	0.0046
alcohol	T-Score	H3PL	-0.0474	0.0014	0.7734	<2e-16	0.726	<2e-16	0.0612878	0.0014
alcohol	T-Score	H2A1	-0.0576	0.0006	0.7839	<2e-16	0.7263	<2e-16	0.0734788	0.0006
alcohol	T-Score	H.CH	-0.031	0.043	0.7576	<2e-16	0.7267	<2e-16	0.0409187	0.043
alcohol	T-Score	H3CE	-0.0395	0.0076	0.7673	<2e-16	0.7278	<2e-16	0.0514792	0.0076
